# Supplementary material for: Mitochondrial Functions, Energy Metabolism and Protein Glycosylation are Interconnected Processes Mediating Resistance to Bortezomib in Multiple Myeloma Cells
Source: Biomolecules. 2020 Apr 30;10(5):696. doi: 10.3390/biom10050696 (PMC7277183; doi:10.3390/biom10050696)
Supplement: Supplementary file 1 [file biomolecules-10-00696-s001.zip]

Archive with 20 entries (17 files):
- Supplementary material/
- Supplementary material/Table S1.doc
- __MACOSX/
- __MACOSX/Supplementary material/
- __MACOSX/Supplementary material/._Table S1.doc
- Supplementary material/Table S3.doc
- __MACOSX/Supplementary material/._Table S3.doc
- Supplementary material/Table S2.doc
- __MACOSX/Supplementary material/._Table S2.doc
- Supplementary material/Table S6.doc
- __MACOSX/Supplementary material/._Table S6.doc
- Supplementary material/Table S7.doc
- __MACOSX/Supplementary material/._Table S7.doc
- Supplementary material/Table S5.doc
- __MACOSX/Supplementary material/._Table S5.doc
- Supplementary material/Table S4.doc
- __MACOSX/Supplementary material/._Table S4.doc
- Supplementary material/Figure_S1.jpg
- __MACOSX/Supplementary material/._Figure_S1.jpg
- __MACOSX/._Supplementary material
